# Supplementary material for: Optimized Viability-ddPCR with Triton X-100 Enhancement for Selective Detection of Live Salmonella enterica and Cronobacter sakazakii
Source: J Microbiol Biotechnol. 2026 Jan 13;36:e2508007. doi: 10.4014/jmb.2508.08007 (PMC12828127; doi:10.4014/jmb.2508.08007)
Supplement: Supplementary file 1 [file jmb-36-e2508007-supple.xlsx]

## Sheet: Supplementary Data 1
Table S1. Statistical comparison of qPCR results across PMA and Triton X-100 concentrations
PMA Conc.	Conditions	qPCR rep1	qPCR rep2	qPCR rep3	Mean	SD	P-value
10uM	Live (-PMA)	17.9577	17.6825	17.7463	17.7955	0.144028	p < 0.001
	Live (+PMA)	18.4305	18.2688	18.3967	18.3653	0.0853042	p < 0.001
	Dead (-PMA)	18.9006	18.9458	18.8532	18.8999	0.0462583	p < 0.001
	Dead (+PMA)	28.2124	28.1694	27.9855	28.1224	0.120513
50uM	Live (-PMA)	16.5407	17.9453	17.9419	17.4759	0.809984	p < 0.001
	Live (+PMA)	18.4146	18.302	18.2178	18.3115	0.098751	p < 0.001
	Dead (-PMA)	19.0286	18.9696	19.0359	19.0114	0.0363841	p < 0.001
	Dead (+PMA)	31.0849	31.0458	30.9537	31.0281	0.0673291
100uM	Live (-PMA)	18.2486	18.292	18.2639	18.2681	0.0219841	p < 0.001
	Live (+PMA)	18.0877	17.9663	17.9417	17.9986	0.0781628	p < 0.001
	Dead (-PMA)	18.9633	18.9036	21.8052	19.8907	1.65828	p < 0.001
	Dead (+PMA)	29.8004	29.9583	29.8653	29.8747	0.0793491
200uM	Live (-PMA)	18.7096	18.6196	18.5629	18.6307	0.0739696	p < 0.001
	Live (+PMA)	18.352	18.1477	18.1257	18.2085	0.124752	p < 0.001
	Dead (-PMA)	19.4447	19.3	19.2478	19.3309	0.10201	p < 0.001
	Dead (+PMA)	28.8234	28.8692	28.9123	28.8683	0.0444969
Triton X-100 Conc.	Conditions	qPCR rep1	qPCR rep2	qPCR rep3	Mean	SD	P-value
0	Live (-PMA)	15.9838	16.4145	16.7461	16.3814	0.382257	p < 0.001
	Live (+PMA)	16.0315	15.7182	16.189	15.9796	0.239691	p < 0.001
	Dead (-PMA)	20.9809	20.2444	19.9779	20.4011	0.519571	p < 0.001
	Dead (+PMA)	31.7965	31.131	30.9174	31.2816	0.458485
0.0025	Live (-PMA)	19.0538	18.6572	18.072	18.5943	0.493952	p < 0.001
	Live (+PMA)	20.2185	19.975	20.0383	20.0773	0.126372	p < 0.001
	Dead (-PMA)	18.557	17.6373	18.3507	18.1817	0.482606	p < 0.001
	Dead (+PMA)	30.7686	30.7531	30.0534	30.525	0.408501
0.005	Live (-PMA)	18.4499	17.9811	18.0037	18.1449	0.264389	p < 0.001
	Live (+PMA)	19.5372	19.3465	19.3434	19.409	0.11102	p < 0.001
	Dead (-PMA)	18.4119	17.9122	18.3081	18.2107	0.263715	p < 0.001
	Dead (+PMA)	32.3672	31.412	32.7185	32.1659	0.676107
0.01	Live (-PMA)	19.1102	18.9572	19.352	19.1398	0.199042	p < 0.001
	Live (+PMA)	19.9702	19.7891	19.6204	19.7932	0.174907	p < 0.001
	Dead (-PMA)	19.2251	19.0818	18.676	18.9943	0.284792	p < 0.001
	Dead (+PMA)	36.3501	36.0987	36.6889	36.3792	0.29617

## Sheet: Supplementary Data 2
Table S2. Quantitative comparative analysis of CFU counts and ddPCR copy numbers for S. enterica and C. sakazakii
Species	Name	Average (109 CFU/mL)	SD (109 CFU/mL)
S. enterica	CFU 106	7.72	1.36
	CFU 107	8.4	1.6
	Name	Average (109 copy/mL)	SD (109 copy/mL)
	Live gDNA (-PMA)	14.96	1.07
	Live gDNA (+ PMA)	21.18	0.34
	Dead gDNA (- PMA)	11.52	1.54
	Dead gDNA (+ PMA)	0	0
	Live gDNA (- PMA + TX)	11.1	0.19
	Live gDNA (+ PMA + TX)	11.31	0.39
	Dead gDNA (- PMA + TX)	10.09	0.22
	Dead gDNA (+ PMA + TX)	0	0
C. sakazakii	Name	Average (109 CFU/mL)	SD (109 CFU/mL)
	CFU 106	7.08	0.52
	CFU 107	6.8	1.22
	Name	Average (109 copy/mL)	SD (109 copy/mL)
	Live gDNA (-PMA)	12.31	1
	Live gDNA (+ PMA)	15.72	1.66
	Dead gDNA (- PMA)	8.41	1.26
	Dead gDNA (+ PMA)	0	0
	Live gDNA (- PMA + TX)	8.15	0.06
	Live gDNA (+ PMA + TX)	8.71	0.54
	Dead gDNA (- PMA + TX)	7.82	0.22
	Dead gDNA (+ PMA + TX)	0	0
